# Supplementary material for: A-to-I editing of Malacoherpesviridae RNAs supports the antiviral role of ADAR1 in mollusks
Source: BMC Evol Biol. 2019 Jul 23;19:149. doi: 10.1186/s12862-019-1472-6 (PMC6651903; doi:10.1186/s12862-019-1472-6)
Supplement: Supplementary file 1 — Multiple alignment of the A_deamin domain sequences used for the phylogenetic analysis. Species names are abbreviated according to Fig. 1. (ALN 37 kb) [file 12862_2019_1472_MOESM1_ESM.aln]

CLUSTAL multiple sequence alignment


Pfuc00559.t1           AVCAADG--------------------------------------SRQLY----------
HsADAD1                AIGTGE-YNYSQDIKPDGRVLHDTHAVVTARRSL-----------LRYFYRQLLLFYSKN
CtelR7VGY0             AIGTGQGGITGRQLKENGRSLIDTSAMVVARRAL-----------IKYLHQQIHLQYSNR
Pausg8058.t1           -LGTGQSCACSTYASTDGRCVLDSHALTIARRSL-----------LRYIHKEIKLYIDGN
Ngeng11885.t1          -FGTGCSSLYSGKMTMDGRSLIDGHAEVVARRGL-----------IRYFHRKIKEYHESP
Hdiv24074.54493        AIGVGNTCLSSSNLTTDGRTLIDSYAVTVARRAL-----------LKYFHRELKSYYDGS
Pfuc07178.t1           -MGTGHNVISSDSLTTDGRCVIDCHAVAVARRAF-----------KKYLFKEMKEYYEGS
CgigEKC39025           -LGTGTRSLSSESFTMDGRSLVDSHSVATARRAL-----------LKYLYKEAKSFYEGS
CvirLOC111137482       -MGTGTRCLSGEHFQTDGRSLVDSHSVVMARRAL-----------LKYFYKEAKSYHEGS
MyesPYT16663           -VGTGNSCIAKKNLTLDGRCLIDSYAVAMARRAL-----------LKYFFKEMKSYYDGS
Bpla17035-0.6          -FGTGNCCIGKEQLTCDGRCLIDSYAVAMARRAL-----------LKYFFKEMKSYWEGA
Mgal073666P1           -FGTGNCCLSKDSLTLDGRCMIDSYAVALARRAL-----------VKYFFKEIKSFWEGG
MyesPYT14984           -IASGNRFIKGDALTTDGHVLVDSHAEILAARGM-----------RKFLYYHLTKLSKGE
Hrob167455             SLASGTKCINGEFISNNGRAINDCHAEILARRGL-----------KNFLFQQLNLFFSCE
HsADAR3                ALSSGTKCISGEHLSDQGLVVNDCHAEVVARRAF-----------LHFLYTQLELHLSKR
CtelR7V5L2             SVTTGTKCINGEYINDRGQALNDCHAEILARRCL-----------RRYFFQQLSRAANPS
Pausg3884.t1           -LATGTKCVNGEYISDKGLSVNDCHAEIITRRCL-----------LRYLYAQLELHLDPN
Lanag28166.t1          TLSTGTKCINGEHINDHGYGLNDCHAEIIARRCL-----------LRYFYSQLKLHVNNE
HsADAR2                SVSTGTKCINGEYMSDRGLALNDCHAEIISRRSL-----------LRFLYTQLELYLNNK
Ngeng27851.t1          -LATGTKCINGEYISDQGLALNDCHAEIVARRSL-----------LRFLYTQLKLHTVKL
Ngeng33480.t1          -LATGTKCINGEYISDQGLALNDCHAEIVARRSL-----------LRFLYTQLKLHTVKL
Obim22009676m.p        -IGTGTKCINGEYMSDRGFGVNDCHAEIIARRCF-----------LRYIYDQLELHLSDN
MyesPYT04458           -VTTGTKCINGEYMSDKGMSLNDCHAEILSRRCV-----------LRFLHAELAKHLSKE
Pfuc10465.t1           -ITTGTKCINGEYMSDEGLSVNDCHAEVIGRRVL-----------MHYFYNELEKHLSSD
CgigEKC32699           -VSTGTKCINGEYMSDQGLAVNDCHAEVIGRRSL-----------MRYLYFQLGKHLSGN
CvirLOC111128971       -VSTGTKCINGEYMSDQGLALNDCHAEVIGRRSL-----------IRYLYFQLGKHLSGN
LgigP128560            -VATGTKCINGEYMSGQGLSLNDCHAEIIARRSL-----------LRYFYAQLQLHLDGQ
Hdiv24074.38780        CVTTGTKCINGEYMSSQGQAVNDCHAEIMARRSL-----------LRFLYSQLEMHLGSE
Mgal075148P2           -VTTGTKCINGEFISEKGQSVNDCHAEILARRSL-----------LNFLYFELAKYLSPI
Mphi48001-0.6          -VTTGTKCINGEFISDHGQSVNDCHAEILARRCL-----------LNFLYSELSLHLPSN
Hdiv24074.51884        GLGTGNRCILHQHMRDDGGRIIHSHAEIIAKRAF-----------IRYLYKQLERYEDRR
LgigP166687            -LGTGNRSVLYQNLKTDGTCILQAHAEIVARRSF-----------IRFLYNELNRFIDCE
Pausg10864.t1          -LGTGNRIILGQYLVENGTKVHDCHAEVIARRGF-----------IRFLYKQIVTFKQRK
Pausg10869.t1          -LGTGNRIILGQYLVENGTKVHDCHAEVIARRGF-----------IRFLYKQIVTFKQRK
CvirLOC111130123       -LGTGNRCITGNYLCVEGSVIHDSHAEIIAARGF-----------RRYLYEEVRRSESSG
CgigEKC29721           -LGTGNRCITGDHLCVEGTVLNDSHAEIIAKRGF-----------KRYMCEEISRAQTRR
Mphi72377-0.2          -IGSGNVFIDKEHLSTKGENVIDSHAEIIAARGF-----------RRFMLKEVNKIQRNS
Bpla41078-2.20         -IGSGNVFIDEEYMSQTGETVIDSHAEIIARRGF-----------KRVLFKEVYKMQRKM
Mgal070829P1           -LGSGNVFVDEESLGNNGETVIDSHAEIIAKRGF-----------Q--------------
Mgal092244P1           -LGSGNVFVDEESLENNGETVIDSHAEIIAKRGF-----------QRVLYKEVCRLKKEG
Lanag13751.t1          ALGTGSLSITGEQLSADGRTVNDSHAEIIARRAL-----------VRYFHRELKSFYEGN
Lanag29249.t1          ALGTGSLSITGEQLSADGRTVNDSHAEIIARRAL-----------VRYFHRELKSFYEGN
Pfuc00559.t1.copy      -LGSGNRCIKGDSLRENGLVLNDSHAEIIARRGL-----------KRYICQTLIN---GG
CtelR7U9W8             SLGTGNRCIFSSHLSLEGRTVNDSHAEVIARRAF-----------LKYLYSQLEAYTTSK
HsADAR1                SLGTGNRCVKGDSLSLKGETVNDCHAEIISRRGF-----------IRFLYSELMKYNSQT
CtelR7TK97             CIGTGNRCITGTYMSLEGATVNDCHAEVITRRCF-----------MRFLYHQLLNYSRGD
Lanag12367.t1          SLGTGNRCITGPMLSMVGDTVNDSHAEIITRRGF-----------LRFLYKHLENYSPNS
Pausg5255.t1           -LGTGNRCITGQQLSLEGSTVNDSHAEIVTRRGF-----------LRYLYQTLLQINLDS
Obim22018644m.p        -VGTGNRCLTGDHLSLEGNSVNDSHAEIITRRGF-----------LRYLYRHLLEYDAEV
Ngeng16151.t1          -MGTGNRCITGPQMSLEGHTVNDSHAEIITRRGF-----------IRFLYKNLEIDQPGS
Ngeng37881.t1          -MGTGNRCITGPQMSLEGHTVNDSHAEIITRRGF-----------IRFLYKNLEIDQPGS
Hdiv24074.53088        SIGSGNRCITGQQLSLEGNTVNDCHAEIITRRGF-----------LRFLYAQLETYEPGR
LgigP133731            -VGSGNRCITGEELSLEGNTVNDSHAEIITRRGF-----------IRFLYKQLETYTTDQ
MyesPYT18891           -IGTGNRCITGQQLSLEGNTVNDSHAEIITRRGF-----------IRFLYKKLLTFEPNG
CgigEKC20855           -IGTGNRCITGPQLSLEGNTVNDSHAEIITRRGF-----------IRFMYKQLQAYRPGA
Pfuc421.104150.t1      -IGTGNRCITGTELSLEGNTVNDSHAEIITRRGFIRNSLVTLTNQIRFLYKQLLSYEPSK
Mgal083384P1           -IGSGNRCITGKELSLEGNTVNDSHAEIITRRGF-----------IRFLYRRLMSFQPGV
Bpla3428-2.7           -IGSGNRCITGKELSLEGNTVNDSHAEIITRRGF-----------IRFLYRRLLSYQPGN
Mphi5613-0.2           -IHLGNRCITGNELSLEGNTVNDSHAEIITRRGF-----------IR-------------
                        .  .                                                       

Pfuc00559.t1           ------------------------------------------------------------
HsADAD1                PAMMEKSIFCTEPTSN-LLTLKQNINICLYMNQLPKGSAQIKSQLR--------------
CtelR7VGY0             G-HKTCSIFDELPDSH-LLVLKEEISLHFYMSTAPAGDAAAYIPTEYAPTLFLFPSYDCF
Pausg8058.t1           R---VHSIFSEIPDSQ-LLQLKPNVTLHLYTKLLPCGDAR-FDP----GNCPTLTSQEIL
Ngeng11885.t1          PSCKAASMFTQE-PSSFRIALKKTITLHLYISDAPYGDASAFLDEPSAPLDRNQEELMTS
Hdiv24074.54493        K---LLSIFCPSSTSC-LMRLKDHISLHLFVSQPPEGDYGLFADTPSSALTPENMELVAF
Pfuc07178.t1           K---VISIFSQVAQNSHLLMLKDNVSIHLYLSQPPCGDYAYCVQAMPNPPLDPQQQELVN
CgigEKC39025           K---VLSIFEQEAENSIFLKIKDYISIHLYISHPSCGDYAYYVEEMPNRPLTPTTDGLVR
CvirLOC111137482       K---VISIFEQEDKNSPLLKLKDHISLHLYISNPTCGDYAYYQQEMPNRPLTPTTDGLVN
MyesPYT16663           K---VLSIFEQMSEKSCMLKMKDYISLHLYLSEPPCGDYGFYTEVEPTPSPALTAEQKDL
Bpla17035-0.6          K---VLSIFEQISETSPKLKLKDHITIQLFLTDPPGGDYGYFADLRPCSPLTAEQENLVL
Mgal073666P1           SGAKILSIFEQVNETSRILRLKEHITLHLFVTDPPTGDYGYYADLRPCTPLSDEKQQLVS
MyesPYT14984           K----STVLQRI-EGE-QAELAPDIQFHLYISTAPCGDGATFTHSSGQSEVEPD------
Hrob167455             T-DNDDVIFDVH-SSGFGCVLKPSVKFHLYVSTSTCGDARIFSPHEQKKSLEESADEAT-
HsADAR3                REDSERSIFVRLKEGG--YRLRENILFHLYVSTSPCGDARLHSPYEITTDLH--------
CtelR7V5L2             T--AQQSIFEAR-EGG-GYKLIPGIEFHLYISTSPCGDARIFSPHEAQDADE--------
Pausg3884.t1           T--ASSSIFEPRPDGG-GFRLKEGRKFHLYISTSPCGDARIFSPHEKEHDAA--------
Lanag28166.t1          N--SEESIFAPK-DGG-GYRLKDDVNFHLYISTSPCGDARIFSPHELGQDDN--------
HsADAR2                DDQ-KRSIFQKS-ERG-GFRLKENVQFHLYISTSPCGDARIFSPHEPILEGSRSYTQAGV
Ngeng27851.t1          E-DAQKSIFERR-QGG-GFKLKDNVQFHLYISTSPCGDARIFSPHEPGQDGEG-------
Ngeng33480.t1          E-DAQKSIFERR-QGG-GFKLKDNVQFHLYISTSPCGDARIFSPHEPGQDGEG-------
Obim22009676m.p        SDVCNSSIFELR-DKG-GYQLKENIQFHLYISTAPCGDARIFSPHGQDVET---------
MyesPYT04458           EDVNNTSIFDDR-EGG-GFALREGVHFHLYVSTAPCGDSRIFSPHETASEPGDS------
Pfuc10465.t1           SSVRSSSIFIER-PEG-GYQLKEDIHFHLYISTAPCGDSRIFSPHENIKG----------
CgigEKC32699           RLEKESSIFQEK-EGG-GFMLKPNIHFHLYISTSPCGDSRIFSPHEAAQEVEG-------
CvirLOC111128971       KLEKESSIFQER-ENG-GFKLKPNVHFHLYISTSPCGDSRIFSPHEAAQEVEG-------
LgigP128560            A---ENSIFERNGDAG--FQLKENIKFHLYINTAPCGDARIFSPHEAEMKA---------
Hdiv24074.38780        S---EGSIFIKK-ENG-GYCLKANIQFHLYISTAPCGDSRIFSPHEKEAEL---------
Mgal075148P2           QGNLDTSVFDKR-ENG-GFRLKEGIKFHLYISTAPCGDSRIFSPHEAKT-----------
Mphi48001-0.6          QSNVENSIFQRR-EGENGFVLKDGIKFHLYISTAPCGDSRIFSPHEAKT-----------
Hdiv24074.51884        G----HHLFERNPVTG-KLKIRDDVKLHLYISRPPCGDASAFPTIGNG------------
LgigP166687            T----DAIFTLG-TSG-RLQLLDSVKFHLYISRPPCGDASAFPTIGSK------------
Pausg10864.t1          E-----SVFQMG-PYN-KLRLRPNITFHLYISRPPCGDASIF------------------
Pausg10869.t1          E-----SVFQMG-PYN-KLRLRPNITFHLYISRPPCGDASIFLSIGTV------------
CvirLOC111130123       G----SEVLGHT--SG-RLRLFRHLSFHLYISTAPCGDGAVYTRADPSSED---------
CgigEKC29721           G----SKILMQT-SSG-TLKVMSHLSFHLYISTAPCGDGAVFTRADPEDTG---------
Mphi72377-0.2          N--VRGSVFRLG-QHK-KIQLKNGIKFHMYISKAPCGDGSIFTLNANGSHCENG------
Bpla41078-2.20         P--NRLGILQER-ENG-KLSLVDGICFHLYISKAPCGDGSLFSQSQTGSSSECG------
Mgal070829P1           ------------------------------------------------------------
Mgal092244P1           K--DTLGMLKVL-PNK-RIALQNGIKLHLYISKAPCGDGSVFTLSQPGSHTDTG------
Lanag13751.t1          T---VHSIFEERYKGAPLLTLKDYITIHLYISTAPCGDAALFSARSGTPPPLSHEEWELI
Lanag29249.t1          T---VHSIFEERYKGAPLLTLKDYITIHLYISTAPCGDAALFSARSGTPPPLSHEEWELI
Pfuc00559.t1.copy      G----AGIFEFKKSTG-LYHLLPHLSLHLYISTAPCGDGAVFSHNA--CS------DT--
CtelR7U9W8             S---TASIFMKS-QNGTKLRVRASVKFHLYVSSCPCGDASLFASRKNLLNKNEEHLP---
HsADAR1                A---KDSIFEPA-KGGEKLQIKKTVSFHLYISTAPCGDGALFDKSCSDRAMESTE-----
CtelR7TK97             T------ILCPG--SGNRLRIKDQCSLHLYISTAPCGDGALFSPRDSNTQSSEPVQN---
Lanag12367.t1          P----DTILEVCEESG-KMKIKDGITFHLYISTAPCGDGALFSPRDATGQAKEEDNI---
Pausg5255.t1           P----SCIFERG-STG-RLKVKDNISFHLYISTAPCGDGALFSPRDSTTATA---EDN--
Obim22018644m.p        P----NDLFEKG-ERS-ICRIKTNITFHLYISTAPCGDGALFSPRDTDSSNAKMEEENK-
Ngeng16151.t1          S----ESLFEPS-PSG-KLKIKDGITFHLYISTAPCGDGALFSPRDSEDSKVKEGENK--
Ngeng37881.t1          S----ESLFEPS-PSG-KLKIKDGITFHLYISTAPCGDGALFSPRDSEDSKVKEGENK--
Hdiv24074.53088        P----HDLFEVG-PTG-KLRIKPGISLHLYISTAPCGDGALFSPRDAVSNRGSETFD---
LgigP133731            P----HEFFEEG-PSG-KLRIKSNFTFHLYISTAPCGDGALFSPRDAASNKGPVEDIEN-
MyesPYT18891           P----NGFFVKS-PSG-KLKIRDGITFHLYISTAPCGDGALFSPRDSASNNTPLASLTD-
CgigEKC20855           P----HRLFEPS-PSG-KLRLKDNITFHLYISTAPCGDGALFSPRDEASNNAALNSIDD-
Pfuc421.104150.t1      S----QQMFVPS-SSG-KLRVRDGISFHLYISTAPCGDGALFSSRDAAATSAPPQNVKG-
Mgal083384P1           N----DEILEAS-SSG-KLKVKDGITFHLYISTAPCGDGALFSPRDAESNNAPLQSLND-
Bpla3428-2.7           D-----DLFEPS-ASG-KLKIKDGITFHLYISTAPCGDGALFSPRDAESNNSPLQSLHD-
Mphi5613-0.2           ------------------------------------------------------------
                                                                                   

Pfuc00559.t1           ------------------------------------------------------------
HsADAD1                --------------------------------LNPHSISA--FE-ANEELCLHVAV-EGK
CtelR7VGY0             ISSQNLMISDREADIM--------------YEGLHYPDLS--NP-SAGSLRVNGTGGVTL
Pausg8058.t1           DLS----------------------------DDYHEGLFI--GK-FDGTLSTKTTVGQGT
Ngeng11885.t1          --------------------------------GAHFPNFSEGDE-FMGLLSAMSENEQMA
Hdiv24074.54493        --------------------------------GAHFPSFD--AE-GCSFLSVKDEDGV-V
Pfuc07178.t1           Q-------------------------------GAHLPVFN--EN-LPGWFCTKNEDNM-V
CgigEKC39025           Q-------------------------------GAHVPAFG--DD-LPGWFCTKNEDGM-V
CvirLOC111137482       K-------------------------------GAHVPAFN--ED-LPGWFCTKNEDGM-V
MyesPYT16663           VGK-----------------------------GAHFPAFS--EE-FPGWLCVKNSLQE-V
Bpla17035-0.6          Q-------------------------------GAHFPKFT--DD-LPGWLNTKNEDGE-V
Mgal073666P1           Q-------------------------------GAHFPNFA--ED-LPGWFNTKNEDGE-V
MyesPYT14984           --------------------------------GSHNPIFD--DN-KQGLLRTKVEQGEGQ
Hrob167455             --------------------------------SSWVPAQSQAKKLARGILRTKIESGEGT
HsADAR3                --------------------------------SSKHLVRK-----FRGHLRTKIESGEGT
CtelR7V5L2             --------------------------------GSKDPHPN--RK-ARGQLRTKIESGEGT
Pausg3884.t1           --------------------------------GDKHP--N--RR-ARGQLRSKIESGEGT
Lanag28166.t1          --------------------------------SDRHP--N--RR-ARGQLRTKIESGEGT
HsADAR2                QWCNHGSLQPRPPGLLSDPSTSTFQGAGTTEPADRHP--N--RK-ARGQLRTKIESGEGT
Ngeng27851.t1          --------------------------------GDRHPNRK-----ARGQLRTKIESGEGT
Ngeng33480.t1          --------------------------------GDRHPNRK-----ARGQLRTKIESGEGT
Obim22009676m.p        --------------------------------GDRHPNRK-----ARGQLRTKIESGEGT
MyesPYT04458           --------------------------------GDKHP--N--RK-ARGQLRTKIESGEGT
Pfuc10465.t1           --------------------------------ADTHPNRK-----ARGQLRTKIESGEGT
CgigEKC32699           --------------------------------GDKHPNRK-----ARGQLRTKIESGEGT
CvirLOC111128971       --------------------------------SDKHPNRK-----ARGQLRTKIESGEGT
LgigP128560            --------------------------------GDRHP--N--RK-ARGQLRTKIESGEGT
Hdiv24074.38780        --------------------------------ADRHP--N--RK-ARGQLRTKIESGEGT
Mgal075148P2           --------------------------------GEEDPHPN--RK-ARGQLRTKIESGEGT
Mphi48001-0.6          --------------------------------GEEDPHPN--RK-ARGQLRTKIESGEGT
Hdiv24074.51884        --------------------------------PTRMKAIR-----KQGQLRTIIEDGEGA
LgigP166687            --------------------------------DVRSKALR-----KQGVLRTLVADGEGA
Pausg10864.t1          ------------------------------------------------------------
Pausg10869.t1          --------------------------------GLKMKHYR-----KQGLLRTKIEKGEGA
CvirLOC111130123       --------------------------------NVHLPVYR--TQ-QHGLLRTKVENGEGT
CgigEKC29721           --------------------------------RNHAPIFR--NR-QHGLLRSKVENGEGT
Mphi72377-0.2          --------------------------------STHRPIIC--NK-KQGLLRAKIAEGEGA
Bpla41078-2.20         --------------------------------NIHSPIIS--DK-KQGQLRAKIAKGEAL
Mgal070829P1           ------------------------------------------------------------
Mgal092244P1           --------------------------------NIHLPIQS--DK-KQGLLRAKIARGEGA
Lanag13751.t1          QS------------------------------GAHYPTFE--TS-DHGVARTKIEGGEGT
Lanag29249.t1          QS------------------------------GAHYPTFE--TS-DHGVARTKIEGGEGT
Pfuc00559.t1.copy      -H----------------------------INGGHQPTFD--ND-KQGQIRTKMENGNR-
CtelR7U9W8             --------------------------------DSDTPIFN--SS-VQGLLRTKIEAGEGS
HsADAR1                --------------------------------SRHYPVFE--NP-KQGKLRTKVENGEGT
CtelR7TK97             --------------------------------SVHKPTFT--SK-VQGILRTKVESGEGT
Lanag12367.t1          --------------------------------KEHTPTFT--NQ-LQGVLRTKVEDGEGT
Pausg5255.t1           -------------------------------SEEHRPTMV--TP-VQGVLRTKVEGGEGT
Obim22018644m.p        --------------------------------HIHNPTFS--SS-VQGLLRTKVEGGEGT
Ngeng16151.t1          --------------------------------IEHTPTFT--SA-IQGIVRTKIEGGEGT
Ngeng37881.t1          --------------------------------IEHTPTFT--SA-IQGIVRTKIEGGEGT
Hdiv24074.53088        --------------------------------RQHHPTFT--SG-VQGLLRTKMEGGEGT
LgigP133731            --------------------------------HQHNPTFT--SN-VQGVLRTKMEGGEGT
MyesPYT18891           --------------------------------RTHHPTFT--SQ-VQGLLRTKMEGGEGT
CgigEKC20855           --------------------------------RTHNPTFT--SA-AQGLVRTKMEGGEGT
Pfuc421.104150.t1      --------------------------------MEHDPAFT--SD-VQGLLRTKIEGGQ--
Mgal083384P1           --------------------------------KSHQPTFA--NQ-VQGVLRTKMEGGEGT
Bpla3428-2.7           --------------------------------KTHHPTFT--NQ-AQGVLRTKMEGGEGT
Mphi5613-0.2           ------------------------------------------------------------
                                                                                   

Pfuc00559.t1           ------------------------------------------------------------
HsADAD1                IYLTV-YCPK-----DGV----NRISSMSSSDKLTRWEVLGVQGALLSHFIQ-PVYISSI
CtelR7VGY0             VVNNL-EKQE--QTYEGLQSG-EPLRVMCNSDKLLKWNLVGVQGALLSRFIL-PIYISSI
Pausg8058.t1           HLLDC-ERPYN-PTMAGLKPG-FPLPIMSCSDKLMSWNILGLQGALFSHFIT-PVYISTF
Ngeng11885.t1          SPLCMNDVPS--PTVETLNSG-QPITVMSASDKILSWNVLGVQGALLGCFLE-PVYITSI
Hdiv24074.54493        LPVAEDQQPH--QSLPDIEAG-EDIMVMSCSDKLLRWNILGLQGALLTHFLE-PAYLSSI
Pfuc07178.t1           EAVEEDQEPE--QLYEDLKEG-EDVLVMSCSDKLLLWNVLGLQGSLFNLFCQ-PIYLSSI
CgigEKC39025           EPVEEHQKP---QVAEAFEAG-EDLLVMSCSDKLLQWNVCGLQGALLSYFVA-PVYLSSI
CvirLOC111137482       EPVEEHQKP---QSCEDIEAG-EDLLVMSCSDKLLQWNICGLQGALLSYFLS-PVYVSSI
MyesPYT16663           NPVEEEDTGR--QTLADLET--EELNVMSCSDKLLLWNIVGIQGALNSCFLQ-PVYVKSI
Bpla17035-0.6          LPVEENQEPQ--QTMEELKGE-DTLLVMTCSDKLLLWNVVGIQGALFSNFVV-PTYISSI
Mgal073666P1           LPVEEDQEPR--QTMADLGGD-QSLLLMTCSDKLLLWNVVGVQGALFSNFLH-PTYISSI
MyesPYT14984           IPTKKVRESHQYQGMDNVRRG-ERLRVMSCSDKICKWNLLGMQGALLSTLMK-PVYFNSI
Hrob167455             IPVTSHESGV--QSWDGILQG-ERLLIMSCSDKVARWNVLGCQGSLLSHFVL-PIYLTSI
HsADAR3                VPVRG-PSAV--QTWDGVLLG-EQLITMSCTDKIARWNVLGLQGALLSHFVE-PVYLQSI
CtelR7V5L2             IPVKS-CSVI--QTWDGVLEG-QRLLTMSCSDKLSKWVVLGVQGALLSHFIE-PVYLSSI
Pausg3884.t1           IPVKS-SCTV--QTWDGVLQG-ERLLTMSCSDKVCRWNVLGVQGALLAQFIE-PVYFSSL
Lanag28166.t1          IPVKA-NSPV--QTWDGVLQG-ERLLTMSCSDKLARWNVLGVQGALLSHFVD-PIYFSSV
HsADAR2                IPVRS-NASI--QTWDGVLQG-ERLLTMSCSDKIARWNVVGIQGSLLSIFVE-PIYFSSI
Ngeng27851.t1          IPVRT-SSAV--QTWDGVLQG-ERLLTMSCSDKICKWNVVGFQGKIISS-----------
Ngeng33480.t1          IPVRT-SSAV--QTWDGVLQG-ERLLTMSCSDKICKWNVVGLQGALLSHFVE-PIYLNSI
Obim22009676m.p        IPVRT-SGVI--QTWDGVLEG-ERLLTMSCSDKIARWNVLGIQGSLLSHFMN-PIYLESI
MyesPYT04458           IPIKP-SAGI--QTWDGILEG-ERLLTMSCSDKIARWNVLGIQGSLLSHFVQ-PIYFDSI
Pfuc10465.t1           IPVKS--EGI--QTWDGILEG-GRLLTMSCSDKIARWNVLGVQGSLLSHFIQ-PIYYDSL
CgigEKC32699           IPVTS-SGGI--QTWDGILEG-ERLLTMSCSDKIARWNVLGIQGSLLSHFIE-PVYFDSL
CvirLOC111128971       IPVTS-SGGI--QTWDGIFAG-ERLLTMSCSDKIARWNVLGVQGSLLSHFIE-PVYFDSL
LgigP128560            IPVSN-NGTT--QTWDGVLQG-ERLLTMSCSDKIARWNVLGLQGSLVSHFVK-PIYLDSI
Hdiv24074.38780        IPVKT-SGAI--QTWDGVLQG-ERLLTMSCSDKIARWNVLGIQGSLLSHFVE-PIYIDSI
Mgal075148P2           IPVKP-SGVT--QTWDGILQG-ERLLTMSCSDKVARWNVLGVQGALLSHFTE-PVYYDSI
Mphi48001-0.6          IPVKP-SGIT--QTWDGILQG-ERLLTMSCSDKVARWNVLGIQGL---------------
Hdiv24074.51884        IPTDSYIPAG--------ESGSERLRIMTCSDKICRWNALGLQGALLSHFMD-PLYLSSV
LgigP166687            IPTDSILPAG--------HNGEERLRVMTCSDKICRWNVVGVQGALLSHLIE-PIYLSKV
Pausg10864.t1          -----------------------------------------------------------L
Pausg10869.t1          IPTDD-SQSSLYASYEDLINEQERLRIHSCSDKICRWNVLGVQGALLTHFIE-PIYLTSV
CvirLOC111130123       IPVEN---AS--QTLDGIRRGDQRLRTMSCSDKICRWNVLGLQGALLSLRMD-PIYLSSI
CgigEKC29721           IPTDD-IP----QTLDGIRRG-QRLRTMSCSDKICRWNVLGLQGALLSQFLE-PIYLSSI
Mphi72377-0.2          IPLSE--FPD------------ERLHKMSCSDKICKWNVVGVQGALLSKLTDRPIYLSSI
Bpla41078-2.20         IHVDE--FPE------------DRFHKMSCSDKICKWNVLGLQGALISCFIEKPLYLSSV
Mgal070829P1           ------------------------------------------------------------
Mgal092244P1           IPVSE--LPD------------DRLHKMSCSDKICKWNVLGLQGALLSSVMDSPIFLSSV
Lanag13751.t1          IPTEKDQLTS--QTWDGIKSGQQRLRSMSCSDKILKWNVLGLQGALFSNFLE-PVYISSV
Lanag29249.t1          IPTEKDQLTT--QTWDGIKSGQQRLRSMSCSDKILKWNVLGLQGALFSNFLE-PVYVSSV
Pfuc00559.t1.copy      ------------------KSG-RVVRT-------------------LSRITT-P------
CtelR7U9W8             IPVER--GCI--QTWIGLQFG-SRLRTMTCSDKILKWNVLGLQGALLSHFID-PVYLSSL
HsADAR1                IPVES-SDIV--PTWDGIRLG-ERLRTMSCSDKILRWNVLGLQGALLTHFLQ-PIYLKSV
CtelR7TK97             IPIEE-DFVS--PTWDGILRG-ERLRTMSCSDKVCRWNVLGMQGALLSHFIE-PVYLSSI
Lanag12367.t1          IPIEP-GFTG--LTWDGVMRG-ERLRTMSCSDKLCRWNILGMQGALLSNFLE-PIYLSSL
Pausg5255.t1           IPLEA-DFIT--PTFDGIQRG-ERLRTMSCSDKLCRWNVLGMQGALLSHFLE-PVYLSSL
Obim22018644m.p        IPIDA-DFTE--QTWDGIQRG-ERLRTMSCSDKICRWNVVGLQGALLSHFIE-PIYLDSL
Ngeng16151.t1          IPLEA-GFMG--QTWDGILRG-ERLRTMSCSDKLCRWNIVGMQGALLTHFLD-PIYLDTL
Ngeng37881.t1          IPLEA-GFMG--QTWDGILRG-ERLRTMSCSDKLCRWNIVGMQGALLTHFLD-PIYLDTL
Hdiv24074.53088        IPVES-DFVA--QTFDGIQRG-ERLRTMSCTDKICRWNVVGMQGALLSHFLE-PIYLDSL
LgigP133731            IPIES-DFTV--QTWDGIVRG-ERLRTMSCTDKICRWNVVGMQGALLSHLIE-PVYLNSL
MyesPYT18891           IPVEP-DFTV--QTFDGIQRG-ERLRTMSCTDKICRWNVVGMQGALLSHFLE-PVYLDSL
CgigEKC20855           IPVEE-DFTV--QTFDGIQRG-ERLRTMSCTDKLCRWNVVGMQGALLSHLMD-PVYLDSL
Pfuc421.104150.t1      ------------------------------------------------------------
Mgal083384P1           IPVDE-DFVA--QTFDGILRG-ERLRTMSCSDKLCRWNVLGMQGALLSHFID-PIYLSSL
Bpla3428-2.7           IPVDE-DFVA--QTFDGILRG-ERLRTMSCSDKLCRWNVVGMQGALLSHFID-PIYLSSL
Mphi5613-0.2           ------------------------------------------------------------
                                                                                   

Pfuc00559.t1           --------NHGHLSRAVCCRVEAESR-----LQLP--MGYEVRHPRLGTLSESPVQRNT-
HsADAD1                LIGDGNCSDTRGLEIAIKQRVDDALT-----SKLP--MFYLVNRPHISLVPSAYPLQMN-
CtelR7VGY0             SLGNKY--DLGHLTRAFCCRIDDSVN-----ELLP--SGYHLRHPYIGRVSVYEPQKEAM
Pausg8058.t1           TLGHAF--THGHLYRATCCRLDVNDV-----EKFP--LGFDMNHPRVGYPLKGQPDYTE-
Ngeng11885.t1          TIGQNF--DHGHQTRAFCCRVDDKIN-----QMLP--QGYKLNHPRMDTISQYRDDWNC-
Hdiv24074.54493        IVGAKF--DHGHCSRAVCCRVYDVLS-----ESLP--STYHINHPRLHPVSISFTHHYP-
Pfuc07178.t1           TIGKEY--DHGHFTRAVCCRVYDVLQ-----ESLP--KGYHINHPVLTHPNLPFTLGGN-
CgigEKC39025           IVGKGY--DHGHFSRAVCCRVYDILQ-----ESLP--PKFKINHPVLSHPNLVSPYQGT-
CvirLOC111137482       IVGNGY--DHGHFCRAVCCRVYDILQ-----ESLP--PKYKINHPVLSHPNQPSPFQGT-
MyesPYT16663           IVERHF--DHGHFCRAVCCRVYEVLQ-----ESLP--PPYHINHPTLTTTSLPSPGEGQ-
Bpla17035-0.6          IVGNQY--DHGHFSRAVCCRVYEILE-----KDLP--PGYHINHPVLTTLSTPYEHHDD-
Mgal073666P1           TVGRQY--DHGHFSRAMCCRVYDVLK-----RDLP--DDYHINHPTLTTLSTPYQHHDE-
MyesPYT14984           TLGTLY--NHGHIARAMCCRLEKSCRI----RSLP--DGYKVNHPLLGAVSRTKEPLRS-
Hrob167455             TFGSLF--NREHSSRALYDRLTSI-------GALP--EGFQLKKPILGTICNPEQRRPI-
HsADAR3                VVGSLH--HTGHLARVMSHRMEGV-------GQLP--ASYRHNRPLLSGVSDAEARQPG-
CtelR7V5L2             IIGSLY--HGVHLSRAIYDRLSSSL------KPLP--TPFKEHKPLLSSISNTESRQPG-
Pausg3884.t1           ILGSLY--HSEHLSRAAYARISAIEA-----ETLP--PPYHLNRLLLSGISNSESRQPG-
Lanag28166.t1          ILGSLY--HREHLSRALYIRLGSI-------EDLP--QPYQLYTPLLSGISNPESRQPG-
HsADAR2                ILGSLY--HGDHLSRAMYQRISNI-------EDLP--PLYTLNKPLLSGISNAEARQPG-
Ngeng27851.t1          ------------------------------------------------------------
Ngeng33480.t1          ILGSLY--HADHLSRAMYARIGEV-------GTLP--PPYHINRPFLSAISNPESRQPG-
Obim22009676m.p        ILGSLY--HSDHLSRAMYSRISII-------ENLP--EPFHLNRPFLSGISSPESRQPG-
MyesPYT04458           ILGSLY--HGDHLSRAVCTRLSGI-------ENIF--EPYHLHQPYLSGISNPESRQPG-
Pfuc10465.t1           ILGSLY--HGEHLLRAVYSRVSNI-------EGVK--SPYRLNQPFLSGISNPESRQPG-
CgigEKC32699           ILGSLY--HGDHLSRAVYSRISNI-------ENIP--PPFRHNQPFMSGISNPESRQPR-
CvirLOC111128971       ILGSLY--HGDHLSRAVYSRISNI-------EQIP--TPFRHNQPFMSGISNPESRQPR-
LgigP128560            ILGSLY--HSDHLSRAVYSRIENI-------KNLI--MPFRLNRPFLSGINSPESRLPG-
Hdiv24074.38780        VLGSLY--HGDHLSRAVYARINNI-------ENIY--MPFMLNRPFLSGISNPESRQPG-
Mgal075148P2           ILGHLY--HAEHLSRAVFGRLSGI-------KDIP--TPYKLNQPFLSGIRNPESRMPG-
Mphi48001-0.6          ------------------------------------------------------------
Hdiv24074.51884        IIGSYSGDQREHIPRAIFGRLTTGDLR----QDLQ--PPYRVNTPEISYPDADLHDNYN-
LgigP166687            VIGSYSGDQKEHVPRALFGRLQTGTLE----EKIY--NPYVVNEPSLYYPEDHDLDNYA-
Pausg10864.t1          SIGS--------------------------------------------------------
Pausg10869.t1          VLGSHIKEQFGHFNRAISGRLHASQDL----YQLP--QGYRLNRPHPCETKDSRDNLDSY
CvirLOC111130123       TLGMLF--SAGHMSRAVCCRAARNPDLL---SGLP--KRYKVTHPELGCVSEGPQNRVT-
CgigEKC29721           TLGMLF--NDGHMSRAMCCRVDRDDQPL---TGLP--QEYRAQHPKLGCVTRVTDTRSV-
Mphi72377-0.2          VVGDVY--NFQHLSRALCCRIKSQ-------HAIPTNDTMSVNHPNIGISTAYDAPELG-
Bpla41078-2.20         VVGDVY--NFNHLSRALCCRVKTQ-R-----SLFGDDNNFTVNHPDIGTSKTYERPELG-
Mgal070829P1           ------------------------------------------------------------
Mgal092244P1           VVGDVY--NFNHLSRALCCRVKKQTQ-----CIPSETSAVIVNHPDIAISTYCDLPEIG-
Lanag13751.t1          TLGNLY--DHGHATRAFCCRLEGII------RDLP--EGYCVNHPYIGRTTHCQTLRHA-
Lanag29249.t1          TLGNLY--DHGHATRAFCCRLEGII------RDLP--EGYCVNHPYIGRTTHCQTLRHA-
Pfuc00559.t1.copy      --------------SAVCA-----------------------------------------
CtelR7U9W8             LIGDNF--KFGHISRALYHRLDPTGDEAE--MSLP--PNYRAVCPRIHQSDMFALVLET-
HsADAR1                TLGYLF--SQGHLTRAICCRVTRDGSAFE--DGLR--HPFIVNHPKVGRVSIYDSKRQS-
CtelR7TK97             TLGLLY--DHGHLSRAVCCRLSHGASM----PLLP--PGYHINHPLLGGVTAFTPPRET-
Lanag12367.t1          TLGLLY--DHGHLSRAMCCRLAKGEPDLK--EVLP--EGYRLNHPHLGRVTMYEAPRET-
Pausg5255.t1           TLGYLY--HHGHLSRAMCCRLTKAGSSIDLQTSLP--EGFRLNHPRLGRVTVYDPPRET-
Obim22018644m.p        TLGYLY--DHGHLARAVCCRIERGEASVN--QLLP--EGYRLNHPWLGRVTACDPPRET-
Ngeng16151.t1          TLGYLY--DHGHLSRALCCRLERGDPPIE--DLLP--PYYKLNHPHIGRVTIYEAQRGT-
Ngeng37881.t1          TLGYLY--DHGHLSRALCCRLERGDPPIE--DLLP--PYYKLNHPHIGRVTIYEAQRGT-
Hdiv24074.53088        TLGFLY--DHGHLARAVCCRVNKSEPPID--TLLP--PLFHLNHPWLGRVTACDPPRET-
LgigP133731            TLGYLY--DHGHLARAVCCRVGKGEPDFN--SLLP--SGFQLNHPWLGRMTACEPQRET-
MyesPYT18891           TLGFLF--DPGHLARAVCCRVNRGDTDIN--TMLP--EGFQLNHPWLGRVTAVEPSRET-
CgigEKC20855           TLGLLY--DHGHLARAMCCRLARGVPDIN--SLLS--KPFYLNHPWLGRVTVCDVPRET-
Pfuc421.104150.t1      ------------------------------------------------------------
Mgal083384P1           TLGFLY--DHGHLSRAMCCRVDRDEPKVE--TMLP--NGYRLNHPWLGRITACEPSRET-
Bpla3428-2.7           SLGFLY--DHGHLSRAMCCRVDRDDPKVA--SQLP--KGYVLNHPWLGRVTACDPSRET-
Mphi5613-0.2           ------------------------------------------------------------
                                                                                   

Pfuc00559.t1           --DKTRATSINWNAAD--S-TVEVTDGTTGLVYNTNRAWFQRSDMTPVRQPNRMVMPSFL
HsADAD1                --LEYKFLSLNWAQGD--V-SLEIVDGLSGKITESS---PFKSG----------------
CtelR7VGY0             AGQAAGPMSVNWSLAD--D-RIEIVACNEGRSIAAS---PFRTG----------------
Pausg8058.t1           ---HDNPLSINWMETD--E-EIEVLDGRMGRSIEQS---PFRTS----------------
Ngeng11885.t1          --PIVNTMSVNWMHGDADN-QIEVIDCTTGRSVETS---PFRTS----------------
Hdiv24074.54493        DGQHATSLSVNWSEGD--D-KVEVTDGFTGKTTPMS---PFKTG----------------
Pfuc07178.t1           ---NPTAISMNWSQGD--D-KIELVNGNTGRTDVQS---PHQSG----------------
CgigEKC39025           ---QPTHLSANWSEGD--E-KVEVVNGFNGRTDKSS---PHVAG----------------
CvirLOC111137482       ---QSTNLSANWSEGD--E-KVEVINGFTGKADDSS---PHIAG----------------
MyesPYT16663           ---HVTPLCMNWSEGD--E-KVEVHDGNTGRASDMS---PHKAG----------------
Bpla17035-0.6          ---TLSHLCMNWSIDDASN-KVEVIDGLEGRTDDIS---PHQSG----------------
Mgal073666P1           ---TLTHLCMNWSVED----EVEVIDGLEGRTDDIS---PSKTG----------------
MyesPYT14984           -VEKSTALCINWNSAD--E-CAELTNGTTGVPNISSGFAQ--------------------
Hrob167455             ---KAPNFAVVWYAGL--TEPMEVINTNTGKLQN--------------------------
HsADAR3                ---KSPPFSMNWVVGS--A-DLEIINATTGRRS---------------------------
CtelR7V5L2             ---KAPNFACIWVTGQ--T-ELDVVQSNTGKLE---------------------------
Pausg3884.t1           ---KAPNFGANWTLGD--E-GMEVIKVTTGKDE---------------------------
Lanag28166.t1          ---KAPGFSVNWCIGD--P-SLEVVNATTGKTE---------------------------
HsADAR2                ---KAPNFSVNWTVGD--S-AIEVINATTGKDE---------------------------
Ngeng27851.t1          ------------------N-----------------------------------------
Ngeng33480.t1          ---KAPNFSVNWSTGD--P-SLEVISTTTGKNE---------------------------
Obim22009676m.p        ---KAPNFGINWRKED--D-TFEVINAMTGRVE---------------------------
MyesPYT04458           ---KAPNFAVNWCCTD--S-SVEVINAMTGKLE---------------------------
Pfuc10465.t1           ---KAPNIAVNWCMGD--N-SFEVINTMTGKTE---------------------------
CgigEKC32699           ---KAPNFAVNWCVGD--A-GLEVINTMTGKTE---------------------------
CvirLOC111128971       ---KAPNFAVNWCVGD--A-DLEVINTTTGKTE---------------------------
LgigP128560            ---KAPSFSVSWCVGD--P-ELEVVNATTGKTE---------------------------
Hdiv24074.38780        ---KAPNFSVNWCHGD--E-GLEVINATTGKTE---------------------------
Mgal075148P2           ---KAPSFAVNWCLSN--P-TLEVINTTTGKTE---------------------------
Mphi48001-0.6          ------------------------------------------------------------
Hdiv24074.51884        -INKSRQYYVTWTFGD--A-GVEVIDGMTGAMVGGSI-----------------------
LgigP166687            -LNKSRQYSVVWTLGD--D-GVEVIDGIFGIKISGPT-----------------------
Pausg10864.t1          ------------------------------------------------------------
Pausg10869.t1          DSTTSKPHSMNWCEGD--L-TVEVVDGTTGQVISSSR-----------------------
CvirLOC111130123       --DRSSPRSVNWNSAD--G-TVELTDGANGKTI---------------------------
CgigEKC29721           --DRSSPISVNWNMAD--N-SVEVTDGTRGMTT---------------------------
Mphi72377-0.2          ---KAKPVSINWNIAD--D-TVEVTNGRTGKIYPELYLSLPEK-----------------
Bpla41078-2.20         ---KSKSVSVNWNIGD--G-FVEVTNGRTGQIWPELYL-SFTGN----------------
Mgal070829P1           ------------------------------------------------------------
Mgal092244P1           ---KSKPVSVNWNIVD--G-TTEVTNGRTGKVSPDLYLKSPPPD----------------
Lanag13751.t1          -NPKMSILSTNWCQGD--E-KVEIIDARSGKEIPSS---PFKTG----------------
Lanag29249.t1          -NPKMSILSTNWCQGD--E-KVEIIDARSGKEIPSS---PFKTG----------------
Pfuc00559.t1.copy      ------------------------ADGSR-------------------------------
CtelR7U9W8             --EKSTPQTAIWTLGN--P-RSEVIDGTTGKLIDD-------------------------
HsADAR1                --GKTKETSVNWCLAD--GYDLEILDGTRGTVDGP-------------------------
CtelR7TK97             --QKTKEFSMNWCLND--S-QGELLDGTKGVCSTSDN-----------------------
Lanag12367.t1          --QKTKSVSINWCCFD--R-KAEVTDGTRGMVEMGG------------------------
Pausg5255.t1           --QKTKAMSLNWCLYD--K-APEVIDGTKGLCTTRIG-----AN----------------
Obim22018644m.p        --QKTKSLSINWCYDD--E-KSEVLDGTAGICYTAIE-----------------------
Ngeng16151.t1          --EKTKAVSLNWCAGD--S-KTELTDGTTGQVIDKTR-----------------------
Ngeng37881.t1          --EKTKAVSLNWCAGD--S-KTELTDGTTGQVIDKTR-----------------------
Hdiv24074.53088        --QKTKSLSINWCLGD--P-RPEVLDGPLGLCHTAIE-----------------------
LgigP133731            --QKTKALSINWCFGD--D-RPEVIDGTTGRFE---------------------------
MyesPYT18891           --QKTKALSINWCYGD--D-KPEVTDGTQGLCYTSIE-----------------------
CgigEKC20855           --QKTKALSVNWCFGD--A-EPEVTDGTLGLCCTSIE-----------------------
Pfuc421.104150.t1      ------------------------------------------------------------
Mgal083384P1           --QKTKALSVNWNFYD--D-RPEVTDGTEGRCYTGIEK----------------------
Bpla3428-2.7           --QKTKALSVNWCFYD--D-RPEVTDGTEGRCYTGIEK----------------------
Mphi5613-0.2           ------------------------------------------------------------
                                                                                   

Pfuc00559.t1           VRQLSSRLSKKHHFGDFKRLHESF---RWQGQQSI-------TNKTYLEVKLTSVAYQQA
HsADAD1                -MSMASRLCKAAMLSRFNLLAKEA------KKELL-------EAGTYHAAKCMSASYQEA
CtelR7VGY0             -PEGSSRLCKAGFLNRFHTLANDC-------KFSL-------PVQTYAELKAAASDYQRA
Pausg8058.t1           -PAGASRLCKAAFYHRFKELATMS-----KRLNLT-------KFNCYREAKQAASKYVEA
Ngeng11885.t1          -AAGASRISKAGFLFRYRELAKAA-----KNRRLY-------DAKTYADAKKMNEPYQQA
Hdiv24074.54493        -ASMASRLCKAGFMARFRELAKVS-----QKSQLL-------KLSTFHEAKLKASEYQVS
Pfuc07178.t1           -QTRASRLCKAGFLHRFKELMKVS-----KQTQFM-------CHASYCGAKQASTAYQAA
CgigEKC39025           -PTGASRLCKAGFLHRFRELAKLT-----KQHQFL-------NLASYASAKKSSQKYQTA
CvirLOC111137482       -QTKASRLCKAGFLHRFKELAKVT-----KMYQLL-------NFASYAAAKQCCRPYQTA
MyesPYT16663           -ANGASRLCKAAFLHRFKELAKAT-----EQYQLL-------QIPSFTAAKQTAKNYQAA
Bpla17035-0.6          -PSKASRLCKAGFLHRFKELAKLT-----SQKNLL-------TVPNYVTAKHINKDYQRA
Mgal073666P1           -ATKASRLCKAGFLHRYKELAKLT-----SQNQLL-------QVPTYSAAKQMNKNYQRA
MyesPYT14984           -HKADSRLCKQGMLRSYAEICRSA-----GLLELV--------KDDYLETKNVSKRYQRC
Hrob167455             -TSEHSSVSKLALFEKFLAIRNRF-NGAPDSALFS-------KDLTYAQAKEEAKEYQLA
HsADAR3                -CGGPSRLCKHVLSARWARLYGRLSTRTPSPGD---------TPSMYCEAKLGAHTYQSV
CtelR7V5L2             -SGSTSPICKYQMLREFHELLRAEPSTITPLESLR-------KATVYADIKAKAEKYQEA
Pausg3884.t1           -AGQPSRLCKHSMFARFNNLYGQL-PSVIPQPEAN-------RPKLYAEAKVVATDYQQA
Lanag28166.t1          -DGQPSRVCKHALYRCFHELFGKV---SAASGQTE-------LPRFYVEAKANAVDYQLA
HsADAR2                -LGRASRLCKHALYCRWMRVHGKV-PSHLLRSKIT-------KPNVYHESKLAAKEYQAA
Ngeng27851.t1          ------------------------------------------------------------
Ngeng33480.t1          -QGYASRVSKQALFKLFRELFGTV-PSMTSFPDLP---------TLYGDVKQLVKDYQAT
Obim22009676m.p        -GGSVSRICKQALFSRFMNLYGKL-SSLTGQSVTT-------RPTHYSDAKAAVMEYQLA
MyesPYT04458           -DGGVSRLCKNSFFESFSKLYGCL-PSLTSQTVAA-------KPRTYLEAKGSVIDYQLA
Pfuc10465.t1           -QGNSSRLCKQAFFRQFCNLYGKL-SSCTSQSVTA-------QPNLYSEAKVSVMDYQLT
CgigEKC32699           -QGASSQVCKQAFFKRFLQLCGKI-PTLTGQSVTP-------LPKVYADAKVTVMEYQTA
CvirLOC111128971       -QGASSQVCKQAFFKRFLQLYGRI-PSFTAQSAAQ-------QPKSYAEAKVTVVEYQMA
LgigP128560            -NSEPPKVCKASLFKEFLKLYGKI-PSYTVTTDIN-------QVRCYLDAKKLVLDYQSA
Hdiv24074.38780        -QGPMSRVCKQSLFQHFDKLFGQV-SSVTSQTITT-------RPKLYSEAKAGVMDYQLA
Mgal075148P2           -QGGISRLCKQSLFNQFSKLCGNI-PSIVSKSECS-------EPQLYSEAKGRVMDYQLA
Mphi48001-0.6          ------------------------------------------------------------
Hdiv24074.51884        -SAKESRLSKQAFFASFRSLCRKF-----NRPDML--------KTSYKEAKLLSEDYQAS
LgigP166687            -DMPYSAISKKHFFTLFHELCQKF-----GRRDLL--------GKSYLQIKDKASEYRRN
Pausg10864.t1          ------------------------------------------------------------
Pausg10869.t1          -TTSVSRVSKIQFYREFLHVCEIF-----DRRQFLHG-----RSALYGEAKILAADYQTT
CvirLOC111130123       -RNAPSRLCKRSLFQCFSHINPDR------------------ARRTYRQTKDSATDYRNS
CgigEKC29721           -RNTPSRLCKRSLFLSYSRIEQNI------------------GHRTYRETKDMATEYSAA
Mphi72377-0.2          -GQLSSRLCKKQFLNMYRTINVCS-----EPNGLQSG-----GNVAYRDVKMSSEQYQDM
Bpla41078-2.20         -QERSSRLCKKKLYKLYKKVDNSR------QQQMINILYSRGQSVTYNDAKMLALQYQDS
Mgal070829P1           ------------------------------------------------------------
Mgal092244P1           -SCIYSRLCKKELYCLYKTLTTSQPNYEVCNQRLRNSHIVIDRHINYHEAKLSAEQYQRG
Lanag13751.t1          -ATLASRMCKAGFFHRYKEIAKMA-----KKHHLL-------KVNTYRDAKLSAQSYQQA
Lanag29249.t1          -ATLASRMCKAGFFHRYKEIAKMA-----KKHHLL-------KVNTYRDAKLSAQSYQQA
Pfuc00559.t1.copy      ------------------------------------------------------------
CtelR7U9W8             -ECKPAYVSKCELFRTFLRLLPRF-----EGTKHW-------LPETYFDAKQQSYHYQEA
HsADAR1                -RNELSRVSKKNIFLLFKKLCSFR-----YRRDLL-------RL-SYGEAKKAARDYETA
CtelR7TK97             -KKATSRVSKVALYDLFKETCKHF-----KREDLL-------NASSYHDAKLKASEFQAA
Lanag12367.t1          -KISVSQLSKGELYKSYRNVCAKF-----NRTDLL-------QAGSYYEAKQMAAQFQES
Pausg5255.t1           -QDMTARIAKRKLYDMFKQVCHKL-----NREDLL-------ECATYREAKKKAVDFQTA
Obim22018644m.p        -KNLFSRLTKHNLYEEFKRVCRKF-----DRNDLL-------TAPSYNKAKMMATPFQTA
Ngeng16151.t1          -DSFISRVAKKNLYDNFKKLCKKF-----DRTDLL-------ETDNYYAAKQAATDFQRV
Ngeng37881.t1          -DSFISRVAKKNLYDNFKKLCKKF-----DRTDLL-------ETDNYYAAKQAATDFQRV
Hdiv24074.53088        -KGFFSRLTKKNLYDSFKKVATRF-----GRSDLL-------ETETYYKAKMMAVDFQTA
LgigP133731            -RTFFSRLCKKELYTSFRSVCTKF-----GLSDLL-------SAKTYLDAKKMATDFQAA
MyesPYT18891           -KAFFSRCTKKNLYDSFKQVCQRF-----GRQDLL-------QHKTYSQSKLAATDFQEA
CgigEKC20855           -KTLFSRCSKRNLYDNFKQVCADL-----GKQDLL-------NFPTYGKAKTAAADFQTA
Pfuc421.104150.t1      --------------------------------------------------------YQN-
Mgal083384P1           -GSMFSRCTKRNFYDAFKHVCQKF-----GRQDLL-------QADSYYKAKQMAIDFQQA
Bpla3428-2.7           -GNMFSRCTKKNFYSTFKQVCLKF-----GRQDLL-------MADNYHKAKLMATNFQQA
Mphi5613-0.2           ------------------------------------------------------------
                                                                                   

Pfuc00559.t1           KRNLYDSFERQGYGRWVSKPVE
HsADAD1                KCKLKSYLQQHGYGSWIVKS--
CtelR7VGY0             KLILYDCMESSGKGRWLTKP--
Pausg8058.t1           KAVLYTLLDKERFGRWLRMP--
Ngeng11885.t1          KKIFRQHLAEANFGKWVAKP--
Hdiv24074.54493        KRAMCEHCIQAGIGCWVAKP--
Pfuc07178.t1           KAAFKAHCSQIGVGAWVKKPRD
CgigEKC39025           KHAFRRHCAQIGIGEWVKVP--
CvirLOC111137482       KHAFRQHCAQIGIGEWIKVP--
MyesPYT16663           KQAFYSHCVQIGVGKWNRKP--
Bpla17035-0.6          KQAFRKHCFHIV----------
Mgal073666P1           KQAFRKHCYDIGIGNWVRKP--
MyesPYT14984           KKALYESLHNQEYGTWVGLP--
Hrob167455             KKELYSSLEKSGRER-------
HsADAR3                KQQLFKAFQKAGLGTWVRKP--
CtelR7V5L2             KTLLFKSYVEADLGSWVKKP--
Pausg3884.t1           KAQLFEVFSKAGLGNWIKKP--
Lanag28166.t1          KQKLFKAFETQGLGAWIKKP--
HsADAR2                KARLFTAFIKAGLGAWVEKP--
Ngeng27851.t1          ----------------------
Ngeng33480.t1          KQALYKVFQDARLGNWVKKP--
Obim22009676m.p        KQCVFQAFQKAGLGNWVQKP--
MyesPYT04458           KSQLFKTFQTLGLGSWVKKP--
Pfuc10465.t1           KRQLYEAFQKAGYGRWVKKPIE
CgigEKC32699           KQQMYLAFQNAGLGRWLKKP--
CvirLOC111128971       KQQMYLAFQNAGLGRWLKKP--
LgigP128560            KMNMMKAFQLSGLGVWVQKP--
Hdiv24074.38780        KQQLFKAFQKSGLGSWVTKP--
Mgal075148P2           KEELYNTFQRAGFGVWVKKP--
Mphi48001-0.6          ----------------------
Hdiv24074.51884        KTTLYQHFQTCGYGPWYSVE--
LgigP166687            QDVLYQHFVSKKLGTWCSVS--
Pausg10864.t1          ----------------------
Pausg10869.t1          KQSLFDAFQEQGCGTWLLMP--
CvirLOC111130123       RNMFEDAMETNGYGPWVRKP--
CgigEKC29721           KGVFESVMDENGYGHWVRKP--
Mphi72377-0.2          KTKLYDLFREKGYGDWKRHD--
Bpla41078-2.20         KERLFNVFRKKGYGSWKRHY--
Mgal070829P1           ----------------------
Mgal092244P1           KTDLYRTFIEKGYGRWEERE--
Lanag13751.t1          KQVFYHYLQAGGWGSWVVKP--
Lanag29249.t1          KQVFYHYLQAGGWGSWVVKP--
Pfuc00559.t1.copy      ----------------------
CtelR7U9W8             KQTLFERLQAHGHGTWVKKP--
HsADAR1                KNYFKKGLKDMGYGNWISKP--
CtelR7TK97             KKSMLKKLAASGYGSWVKKP--
Lanag12367.t1          KQIMYQKFKKNKFGTWVKKP--
Pausg5255.t1           KQLMVDSFKANGYGPWVTKP--
Obim22018644m.p        KNVMLKKLKENNCGTWVSKP--
Ngeng16151.t1          KTMMIERLRKNKLGPWVQKP--
Ngeng37881.t1          KAMMIERLRKNKLGPWVQKP--
Hdiv24074.53088        KSIMLKKFKENKYGPWVSKP--
LgigP133731            KNVMLKRLKENGFSIWVSKP--
MyesPYT18891           RKVMLKKMTESNYGTWVSKP--
CgigEKC20855           KKALIKKFKDNGYGIWVSKP--
Pfuc421.104150.t1      ----------------------
Mgal083384P1           KQVMLKKFKDQKMRVWVSKP--
Bpla3428-2.7           KNVMLKKFKDQKMRVWVSKP--
Mphi5613-0.2           ----------------------
                                             
