# Supplementary material for: A-to-I editing of Malacoherpesviridae RNAs supports the antiviral role of ADAR1 in mollusks
Source: BMC Evol Biol. 2019 Jul 23;19:149. doi: 10.1186/s12862-019-1472-6 (PMC6651903; doi:10.1186/s12862-019-1472-6)
Supplement: Supplementary file 8 — C. gigas RNA-seq samples used for in-silico expression analysis. (XLSX 17 kb) [file 12862_2019_1472_MOESM8_ESM.xlsx]

## Sheet: Foglio1
Additional File 2. C. gigas RNA-seq samples used for in-silico expression analysis.
Project Description	SRA ID	description	No. of reads [M]
Tissues	SRR334212	outer edge of mantle	33.8
	SRR334213	digestive gland	37.2
	SRR334214	female gonad	34.4
	SRR334215	gill	39.1
	SRR334216	inner part of mantle	41.9
	SRR334217	adductor muscle	38.4
	SRR334218	hemolymph	33.3
	SRR334219	labial palp	52.4
	SRR334220	male gonad	54.8
Biotic stimuli	SRR796582	0h after Vibrio challenge	16.66
	SRR796583	6h after Vibrio challenge	17.09
	SRR796584	12h after Vibrio challenge	16.1
	SRR796585	24h after Vibrio challenge	17.19
	SRR796586	48h after Vibrio challenge	17.45
	SRR796589	Control-1, no injection	14.98
	SRR796591	Control-2, challenge 12h with PBS	14.49
	SRR796592	Challenge 12h with LPS	13.61
	SRR796593	Challenge 12h with V. aestuarianus	15.59
	SRR796594	Challenge 12h with V. anguillarum	15.07
	SRR796595	Challenge 12h with V. alginolyticus-1	14.8
	SRR796596	Challenge 12h with V. alginolyticus-2	15.17
	SRR796597	Challenge 12h with V. tubiashii	13.47
	SRR796598	Challenge 12h with Micrococcus luteus	15.68
Developmental stages	SRR334222	egg	10.4
	SRR334223	two cells	10.6
	SRR334224	four cells	10.7
	SRR334225	early morula stage	28.5
	SRR334226	morula stage	23
	SRR334227	blastula stage	21.3
	SRR334228	rotary movement	23.1
	SRR334229	free swimming	21.2
	SRR334230	early gastrula stage	22.3
	SRR334231	gastrula stage	11.4
	SRR334232	trochophore1	15.6
	SRR334233	trochophore2	12.5
	SRR334234	trochophore3	12.1
	SRR334235	trochophore4	10
	SRR334236	trochophore5	11.6
	SRR334237	early Dshaped larva1	11.1
	SRR334238	early Dshaped larva2	11.9
	SRR334239	Dshaped larva1	10.3
	SRR334240	Dshaped larva2	11.2
	SRR334241	Dshaped larva3	10.9
	SRR334242	Dshaped larva4	10.9
	SRR334243	Dshaped larva5	10.5
	SRR334244	Dshaped larva6	26.7
	SRR334245	Dshaped larva7	16.4
	SRR334246	early umbo larva1	22.6
	SRR334247	early umbo larva2	10.3
	SRR334248	umbo larva1	24.1
	SRR334249	umbo larva2	26.6
	SRR334250	umbo larva3	11.7
	SRR334251	umbo larva4	26.4
	SRR334252	umbo larva5	10.9
	SRR334253	umbo larva6	10.6
	SRR334254	later umbo larva1	20.4
	SRR334255	later umbo larva2	10.3
	SRR334256	competent pediveliger for metamorphosis	10.6
	SRR334257	competent pediveliger for metamorphosis	16.1
	SRR334258	spat	14.9
	SRR334259	juvenile	17
Abiotic stimuli	SRR334262	gills, sampled at time 7d, 5ºC	17.2
	SRR334263	gills, sampled at time 7d, 10ºC	16.5
	SRR334264	gills, sampled at time 7d, 15ºC	15.3
	SRR334265	gills, sampled at time 7d, 20ºC	15.7
	SRR334266	gills, sampled at time 7d, 25ºC	18.3
	SRR334267	gills, sampled at time 12h, 30ºC	17.3
	SRR334268	gills, sampled at time 12h, 35ºC	17.6
	SRR334269	gills, sampled at time 12h, salinity 5 ppt	18.3
	SRR334270	gills, sampled at time 12h, salinity 10 ppt	16.3
	SRR334271	gills, sampled at time 12h, salinity 15 ppt	15
	SRR334272	gills, sampled at time 12h, salinity 20 ppt	15.4
	SRR334273	gills, sampled at time 12h, salinity 25 ppt	15.5
	SRR334274	gills, sampled at time 12h, salinity 30 ppt	14.8
	SRR334275	gills, sampled at time 12h, salinity 40 ppt	14.6
	SRR334276	gills, sampled at time 1d, exposure to air	17.2
	SRR334277	gills, sampled at time 3d, exposure to air	18.2
	SRR334278	gills, sampled at time 5d, exposure to air	16.4
	SRR334279	gills, sampled at time 7d, exposure to air	16.6
	SRR334280	gills, sampled at time 9d, exposure to air	17.2
	SRR334281	gills, sampled at time 10d, exposure to air	18
	SRR334282	gills, sampled at time 11d, exposure to air	19.4
	SRR334283	adductor muscles, sampled at time 0d, exposure to air	18.8
	SRR334284	adductor muscles, sampled at time 1d, exposure to air	15.6
	SRR334285	adductor muscles, sampled at time 3d, exposure to air	18.3
	SRR334286	adductor muscles, sampled at time 5d, exposure to air	15.3
	SRR334287	adductor muscles, sampled at time 7d, exposure to air	16.4
	SRR334288	adductor muscles, sampled at time 9d, exposure to air	16.7
	SRR334289	adductor muscles, sampled at time 10d, exposure to air	15.3
	SRR334290	adductor muscles, sampled at time 11d, exposure to air	16.7
	SRR334291	gills, sampled at time 12h, Zn	15.9
	SRR334292	gills, sampled at time 12h, Pb	16.3
	SRR334293	gills, sampled at time 12h, Cu	16.8
	SRR334294	gills, sampled at time 12h, Hg	17.1
	SRR334295	gills, sampled at time 12h, Cd	17
	SRR334296	gills, sampled at time 12h, Zn & Cd	15
	SRR334297	digestive glands, sampled at time 12h, Pb	15.4
	SRR334298	digestive glands, sampled at time 12h, Cu	15.9
	SRR334299	digestive glands, sampled at time 12h, Hg	16.8
	SRR334300	digestive glands, sampled at time 12h, Cd	14
	SRR334301	digestive glands, sampled at time 12h, Zn & Cd	14.8
	SRR334302	gills, sampled at time 9d, Pb	15.9
	SRR334303	gills, sampled at time 9d, Cu	18.5
	SRR334304	gills, sampled at time 9d, Hg	18.7
	SRR334305	digestive glands, sampled at time 9d, Pb	15.3
	SRR334306	digestive glands, sampled at time 9d, Cu	15.6
	SRR334307	digestive glands, sampled at time 9d, Hg	18.4
	SRR334308	gills, sampled at time 9d, Cd	16.8
	SRR334309	gills, sampled at time 9d, Zn & Cd	15.8
	SRR334310	digestive glands, sampled at time 9d, Cd	15.3
	SRR334311	digestive glands, sampled at time 9d, Zn & Cd	16.3
	SRR334312	gills, with no metals challenge	17.1
	SRR334313	digestive glands, with no metals challenge	17.5
	SRR334314	digestive glands, sampled at time 12h, Zn	16.2
	SRR334315	digestive glands, sampled at time 5d, Zn	16.3
	SRR334316	digestive glands, sampled at time 7d, Zn	17.4
	SRR334317	digestive glands, sampled at time 9d, Zn	15.5
	SRR334318	digestive glands, sampled at time 13d, Zn	16.5
	SRR334319	gills, sampled at time 5d, Zn	16.3
	SRR334320	gills, sampled at time 7d, Zn	16.3
	SRR334321	gills, sampled at time 9d, Zn	15
	SRR334322	gills, sampled at time 13d, Zn	16.3
Gill transcriptome sequencing of Crassostrea gigas after OsHV-1 challenge [PRJNA282703]	SRR2002821	T0_1	7.8
	SRR2002822	T0_2	10.2
	SRR2002823	T0_3	12.9
	SRR2002844	6h_control1	11.9
	SRR2002845	6h_control2	10.5
	SRR2002846	6h_control3	14.1
	SRR2002864	6h_inj1	8.8
	SRR2002934	6h_inj2	12.5
	SRR2002935	6h_inj3	12.6
	SRR2002936	12h_control1	6.4
	SRR2002938	12h_control2	11.7
	SRR2002939	12h_control3	13.3
	SRR2002940	12h_inj1	10.9
	SRR2002941	12h_inj2	9.3
	SRR2002942	12h_inj3	6.9
	SRR2002943	24h_control1	14.1
	SRR2002944	24h_control2	9.7
	SRR2002945	24h_control3	7.7
	SRR2002947	24h_inj1	7.9
	SRR2002948	24h_inj2	8.8
	SRR2002949	24h_inj3	6.6
	SRR2002950	48h_control1	9.9
	SRR2002951	48h_control2	3.3
	SRR2002952	48h_control3	9.7
	SRR2002953	48h_inj1	5.4
	SRR2002954	48h_inj2	6.4
	SRR2002955	48h_inj3	8.1
	SRR2002956	120h_control1	9.8
	SRR2002957	120h_control2	10.2
	SRR2002958	120h_control3	10.5
	SRR2002959	120h_inj1	13.9
	SRR2002961	120h_inj2	14.4
	SRR2002962	120h_inj3	10.4
Gill transcriptome of C. gigas (Goro Lagoon)	\	gill, June 20	66.4
	\	gill, July 18	80.1
	\	gill, July 20	72.2
[PRJEB6270]	E-MTAB-2552	spat highly infected with OsHV-1 (CG1)	85.3
OsHV-1 challenge on susceptible and resistant oyster families [PRJNA423079]	SRR6679093	susceptible_0 hpi
	SRR6679090	susceptible_0 hpi
	SRR6679091	susceptible_0 hpi
	SRR6679088	susceptible_6 hpi
	SRR6679089	susceptible_6 hpi
	SRR6679086	susceptible_6 hpi
	SRR6679087	susceptible_12 hpi
	SRR6679084	susceptible_12 hpi
	SRR6679085	susceptible_12 hpi
	SRR6679059	susceptible_24 hpi
	SRR6679058	susceptible_24 hpi
	SRR6679061	susceptible_24 hpi
	SRR6679060	susceptible_48 hpi
	SRR6679055	susceptible_48 hpi
	SRR6679054	susceptible_48 hpi
	SRR6679057	susceptible_60 hpi
	SRR6679056	susceptible_60 hpi
	SRR6679053	susceptible_60 hpi
	SRR6679052	susceptible_72 hpi
	SRR6679082	susceptible_72 hpi
	SRR6679083	susceptible_72 hpi
	SRR6679077	resistant_0 hpi
	SRR6679076	resistant_0 hpi
	SRR6679079	resistant_0 hpi
	SRR6679078	resistant_6 hpi
	SRR6679073	resistant_6 hpi
	SRR6679072	resistant_6 hpi
	SRR6679075	resistant_12 hpi
	SRR6679074	resistant_12 hpi
	SRR6679081	resistant_12 hpi
	SRR6679080	resistant_24 hpi
	SRR6679069	resistant_24 hpi
	SRR6679068	resistant_24 hpi
	SRR6679067	resistant_48 hpi
	SRR6679066	resistant_48 hpi
	SRR6679065	resistant_48 hpi
	SRR6679064	resistant_60 hpi
	SRR6679063	resistant_60 hpi
	SRR6679062	resistant_60 hpi
	SRR6679071	resistant_72 hpi
	SRR6679070	resistant_72 hpi
	SRR6679092	resistant_72 hpi
