# Supplementary material for: A-to-I editing of Malacoherpesviridae RNAs supports the antiviral role of ADAR1 in mollusks
Source: BMC Evol Biol. 2019 Jul 23;19:149. doi: 10.1186/s12862-019-1472-6 (PMC6651903; doi:10.1186/s12862-019-1472-6)
Supplement: Supplementary file 9 — TPM expression values of oyster and abalone ADARs in the analyzed RNA-seq samples (202 for C. gigas and 9 for H. diversicolor supertexta). (XLSX 17 kb) [file 12862_2019_1472_MOESM9_ESM.xlsx]

## Sheet: Sheet1
Gene ID	Description	S15	Italy_naive1	Italy_naive3	Italy_naive8	Italy env_ CG1	OsHV-1 infection_SRR2002821	OsHV-1 infection_SRR2002822	OsHV-1 infection_SRR2002823	OsHV-1 infection_SRR2002844	OsHV-1 infection_SRR2002845	OsHV-1 infection_SRR2002846	OsHV-1 infection_SRR2002864	OsHV-1 infection_SRR2002934	OsHV-1 infection_SRR2002935	OsHV-1 infection_SRR2002936	OsHV-1 infection_SRR2002938	OsHV-1 infection_SRR2002939	OsHV-1 infection_SRR2002940	OsHV-1 infection_SRR2002941	OsHV-1 infection_SRR2002942	OsHV-1 infection_SRR2002943	OsHV-1 infection_SRR2002944	OsHV-1 infection_SRR2002945	OsHV-1 infection_SRR2002947	OsHV-1 infection_SRR2002948	OsHV-1 infection_SRR2002949	OsHV-1 infection_SRR2002950	OsHV-1 infection_SRR2002951	OsHV-1 infection_SRR2002952	OsHV-1 infection_SRR2002953	OsHV-1 infection_SRR2002954	OsHV-1 infection_SRR2002955	OsHV-1 infection_SRR2002956	OsHV-1 infection_SRR2002957	OsHV-1 infection_SRR2002958	OsHV-1 infection_SRR2002959	OsHV-1 infection_SRR2002961	OsHV-1 infection_SRR2002962	Vibrio infection_ SRR796591	Vibrio infection_ SRR796592	Vibrio infection_ SRR796593	Vibrio infection_ SRR796594	Vibrio infection_ SRR796595	Vibrio infection_ SRR796597	Vibrio infection_ SRR796598	Vibrio infection_ SRR796584	Vibrio infection_ SRR796582	Vibrio infection_ SRR796583
EKC20855	ADAR1	29.6	27.69	25.62	28.55	50.64	26.22	27.52	25.55	14.19	13.14	15.56	16.82	12.59	18.78	21.94	20.47	13.55	36.49	34.48	28.44	16.22	12.56	12.38	34.29	31.23	37.28	19.97	20.15	21.18	29.92	21.73	27.97	22.41	15.57	14.62	19.64	37.31	32.88	22.72	22.22	25.31	26.15	22.7	26.89	23.91	25.44	30.62	28.97
EKC29721	ADAR1v	103.77	37.8	70.15	45.27	350.82	4.25	8.63	6.6	3.28	11.19	7.47	39.77	9.64	7.45	8.22	11.07	22.72	240.05	127.5	109.91	8.4	4.54	11.59	717.99	745.38	546.54	9.16	8.74	12.22	326.71	82.52	179.58	2.89	1.92	7.14	53.22	75.32	317.58	2.17	2.99	4.7	5.1	8.19	7.19	4.6	1.36	1.61	1.45
EKC32699	ADAR2	16.5	23.93	25.8	24.15	34.54	25.68	24.21	25.98	19.64	24.94	23.59	23.26	19.93	25.38	28.12	35.22	24.93	39.58	25.4	30.55	23.77	18.05	28.77	32.27	23.26	43.31	23.35	28.74	30.41	20.94	24.78	20.02	26.55	26.55	26.54	22.54	36.09	25.9	21.12	17.24	23.19	21.29	24.03	22.41	21.32	23.61	23.89	22.75
EKC39025	ADAD	1.54	6.33	5.39	5.6	9.61	5.42	4.43	3.24	2.84	3.32	2.15	4.82	5.79	3.6	3.92	2.92	3.05	4.73	3.95	2.05	3.67	4.26	4.03	2.12	5.63	6	5.16	4.12	5.02	4.67	3.67	3.52	3.71	3.33	3.28	2.78	6.76	3.69	4.57	7.44	4.29	7.6	6.31	7.27	5.78	8.37	9.44	6.29
OsHV-1		1100000	0	0	0	1446609	380	444	635	857	676	996	1085	1135	1211	362	479	729	4642	37411	2565	985	612	491	20982	6595	70850	472	135	375	340	521	1516	629	544	601	880	632	525	115	107	124	78	132	116	79	118	112	114
[truncated: 156 more columns]
